# Supplementary material for: Insights into Structural, Electronic, and Transport Properties of Pentagonal PdSe2 Nanotubes Using First-Principles Calculations
Source: Nanomaterials (Basel). 2023 May 25;13(11):1728. doi: 10.3390/nano13111728 (PMC10254547; doi:10.3390/nano13111728)
Supplement: Supplementary file 1 [file nanomaterials-13-01728-s001.zip]

Archive with 1 entries (1 files):
- nanomaterials-2357577-supplementary.pdf
